# Supplementary material for: Preliminary Pharmacogenetic Study to Explore Putative Dopaminergic Mechanisms of Antidepressant Action
Source: J Pers Med. 2021 Jul 27;11(8):731. doi: 10.3390/jpm11080731 (PMC8401614; doi:10.3390/jpm11080731)
Supplement: Supplementary file 1 [file jpm-11-00731-s001.zip]

Archive with 3 entries (3 files):
- Ochi et al., 2021 - Supplementary Table 1.pdf
- Ochi et al., 2021 - Supplementary Table 2.pdf
- Ochi et al., 2021 - Supplementary Table 3.pdf
